# Supplementary material for: Alkaline Phosphatase Electrochemical Micro-Sensor Based on 3D Graphene Networks for the Monitoring of Osteoblast Activity
Source: Biosensors (Basel). 2022 Jun 13;12(6):406. doi: 10.3390/bios12060406 (PMC9221009; doi:10.3390/bios12060406)
Supplement: Supplementary file 1 [file biosensors-12-00406-s001.zip]

Archive with 1 entries (1 files):
- biosensors-1754729-supplementary.pdf
